# Supplementary material for: Psychological Distress and Concerns of In-Home Older People Living with Cancer and Their Impact on Supportive Care Needs: An Observational Survey
Source: Curr Oncol. 2023 Oct 31;30(11):9569–83. doi: 10.3390/curroncol30110692 (PMC10670276; doi:10.3390/curroncol30110692)
Supplement: Supplementary file 1 [file curroncol-30-00692-s001.zip]

Archive with 1 entries (1 files):
- curroncol-2636254-supplementary.pdf
